# Supplementary material for: β‑Hairpin Antimicrobial Peptides: Class Diversity and Sequence Analysis
Source: ACS Infect Dis. 2026 Feb 2;12(3):998–1009. doi: 10.1021/acsinfecdis.5c01055 (PMC13001179; doi:10.1021/acsinfecdis.5c01055)
Supplement: Supplementary file 1 [file id5c01055_si_002.xlsx]

## Sheet: S1. Datafile 1 Contents
	Supporting information: Datafile 1 Cover Page
	Title:	β-hairpin Antimicrobial Peptides: Class Diversity and Sequence Analysis
	Authors:	Rabina Ramtel1, Richard Gu1, Mutiat A. Abdulkareem1, Justin R. Randall1,*
	Affiliations:	1 Division of Biological and Biomedical Systems, University of Missouri – Kansas City, Kansas City MO, USA * Corresponding author contact info: jrandall@umkc.edu
	Contents:
	Sheet 1	Supporting Information Contents Description
	Sheet 2	Extended Table of β-hairpin antimicrobial peptide families
	Sheet 3	Raw Data for Figure 2

## Sheet: S2. Extended Table
Name/family	Sequence	Length	Charge		DOI	Pub Ref	APBS charge
Hepcidin	DTHFPICIFCCGCCHRSKCGMCCKT	25	2		10.2210/pdb1m4f/pdb	14	2
Dmhep_8cysv1	QSHLSLCRWCCNCCKGNKGCGFCCR	25	4		-	19	4
Dmhep_8cysv2	RRRKCKFCCNCCSNICQTCCTRR	23	7		-	19
Lactoferricin B	FKCRRWQWRMKKLGAPSITCVRRAF	25	8		10.2210/pdb1lfc/pdb	21	8
Protegrin-1	RGGRLCYCRRRFCVCVGR*	18	7		10.2210/pdb1pg1/pdb	33	nd
Protegrin-2	RGGRLCYCRRRFCICV*	16	6		-	30
Protegrin-3	RGGGLCYCRRRFCVCVGR*	18	6		-	30
Protegrin-4	RGGRLCYCRGWICFCVGR*	18	5		-	31
Protegrin-5	RGGRLCYCRPRFCVCVGR*	18	6		-	31
Tachyplesin-1	KWCFRVCYRGICYRRCR*	17	7		10.2210/pdb2mdb/pdb	48	7
Tachyplesin-2	RWCFRVCYRGICYRKCR*	17	7		-	44
Tachyplesin-3	KWCFRVCYRGICYRKCR*	17	7		-	45
Polyphemusin-1	RRWCFRVCYRGFCYRKCR*	18	8		10.2210/pdb1rkk/pdb	44	8
Polyphemusin-2	RRWCFRVCYKGFCYRKCR*	18	8		-	44
Polyphemusin-3	RRGCFRVCYRGFCFQRCR*	18	7		-	46
Gomesin	XCRRLCYKQRCVTYCRGR*	18	6		10.2210/pdb1kfp/pdb	61	6
Androctonin	RSVCRQIKICRRRGGCYYKCTNRPY	25	8		10.2210/pdb1cz6/pdb	64	8
Thanatin	GSKKPVPIIYCNRRTGKCQRM	21	5		10.2210/pdb5xo4/pdb	67	6
Rip-than	GRVPIIYCNRKTGVCKRM	18	5		-	72
Rip-2	KVVPIIYCNRRTRNCRRF	18	6		-	74
Rip-3	AVRVTRICNLRTRRCVYIIRRI	22	7		-	74
θ-defensin 1	GFCRCLCRRGVCRCICTR	18	5		10.2210/pdb2lyf/pdb	79	nd
θ-Defensin-2	GVCRCLCRRGVCRCICRR	18	6		-	81
θ-Defensin-3	GFCRCICTRGFCRCICTR	18	4		-	81
Retrocyclin-1	GICRCICGRGICRCICGR	18	4		-	81
Retrocyclin-2	GICRCICGRRICRCICGR	18	5		-	81
Retrocyclin-3	RICRCICGRRICRCICGR	18	6		-	81
Arenicin-1	RWCVYAYVRVRGVLVRYRRCW	21	6		10.2210/pdb2jsb/pdb	85	6
Arenicin-2	RWCVYAYVRIRGVLVRYRRCW	21	6		-	106
Arenicin-3	GFCWYVCVYRNGVRVCYRRCN	21	4		-	106
Arenicin-6	GWCVYAYVRIRGVLVRYRRCW	21	5		-	106
Tigerinin-1	FCTMIPIPRCY*	11	2		-	93
Tigerinin-2	RVCFAIPLPICH*	12	2		-	93
Tigerinin-3	RVCYAIPLPICY*	12	2		-	93
Tigerinin-4	RVCYAIPLPIC*	11	2		-	93
Tigerinin-1R	RVCSAIPLPICH*	12	1		-	95
AC12	ACFLTRLGTYVC	12	1		10.2210/pdb6fgm/pdb	98	1
RCB-1	ARCCLVMPVPPFACVKFCS	19	2		10.2210/pdb2mtm/pdb	108	2
RCB-2	ARCCLVMPVPPFACVKFC	18	2		-	98
RCB-3	ARCCLVLPVPPFACVKFC	18	2		-	98
Ib-AMP1	QWGRRCCGWGPGRRYCVRWC	20	5		-	99
Ib-AMP2	QYGRRCCNWGPGRRYCKRWC	20	6		-	99
Ib-AMP3	QYRHRCCAWGPGRKYCKRWC	20	6		-	99
Ib-AMP4	QWGRRCCGWGPGRRYCRRWC	20	6		-	99
Alvinellacin	RGCYTRCWKVGRNGRVCMRVCT	22	6		10.2210/pdb2llr/pdb	102	6
Capitellacin	SPRVCIRVCRNGVCYRRCWG	20	5		10.2210/pdb7ald/pdb	104	5
Abarenicin	GYCFTACARRNGVRICYRRCN	21	5		-	106
Ap9	GYCFTACARRNGVRICYRRCN	21	5		-	106
Ap11	GYCFTACARRNGARICYRRCN	21	5		-	106
HfBRI-25	SPRGCFCVWISVNGRRVRRCWGSGC	25	5		-	107
PcDode	XICRIIVVRVCRPICRITVIRVCS	24	4		10.2210/pdb7osc/pdb	109	4
MytC[23-34]	GCYLLHPGKICY	12	1		-	110
B3-β	^KGVCEKNRNIECWGY*	15	1		-	110
F2-AH	RRVCRNTRRVCRNT	14	6		-	112
F2-PH	RRVCRNTTNRCVRR	14	6		-	112
1Nt	RRSKVRICSRGKNCVS	16	6		-	113
Z-d14CFR	RGCRCNSKSFCVCR*	14	5		-	114
Z(WR)2	WRWRCNSKSFCRWRW	15	5		-	115
Z(WR)3	WRWRWRCNSKSFCRWRWRW	19	7		-	115
poNvBH	RKGCKCKNGFCVCR	14	5		-	116
VR3	^CVRVRVRpGRVRVRVC*	16	6		-	117
Symbah-1	RKCVISVARRNRRANIKILCN	21	7		-	4
Symbah-15	RKCISVCRNRRCIKICR	17	7		-	4
SySA-5	CLRVRLNNRRGRVKVSLQVC	20	5		-	120
SySA-26	CVRVRLNNGRRRVKVSLQVC	20	6		-	120
SySA-29	CVRCRLNNRRRGLRVSLQVC	20	6		-	120
SySA-49	CVRVRLNNRRRGVKISLQVC	20	6		-	120
SySA-61	CLRVRLNNRRRGLKISLQVC	20	6		-	120
SAP	RCRCVCRRRKCRCYCGRT	18	8		-	121
^ = N-terminal acetylation; * = C-terminal amidation; X = N-terminal pyroglutamic acid; p = D-proline; end to end cyclization; nd = not determined

## Sheet: S3. Figure 2 Raw Data
Name/family	N-tail	N-sheet	Loop	C-sheet	C-tail	Sequence	Clade	Charge	GRAVY
Alvinellacin	RGCYT	RCWK	VGRNG	RVCM	RVCT	RGCYTRCWKVGRNGRVCMRVCT	Annelida	6	-0.463636
RCB-1	A	RCCLV	MPVPPFA	CVKFC	S	ARCCLVMPVPPFACVKFCS	Anthrophyta	2	1.23684
AC12	AC	FL	TRLGT	YV	C	ACFLTRLGTYVC	Chordata	1	1.15
Capitellacin	SPR	VCIRC	RNGV	CYRRCW	G	SPRVCIRCRNGVCYRRCWG	Annelida	5	-0.447368
PcDode		ECRIVVRVC	RPI	CRITVIRVCS		ECRIVVRVCRPICRITVIRVCS	Chordata	4	0.904545
SySA-5	C	LRVRLNNR	RG	RVKVSLQV	C	CLRVRLNNRRGRVKVSLQVC	Synthetic	6	-0.245
Symbah-15	RK	CISVCR	NR	RCIKIC	R	RKCISVCRNRRCIKICR	Synthetic	7	-0.405882
MytC[23-34]	G	CYLL	HP	GKIC	Y	GCYLLHPGKICY	Mollusca	1	0.416667
HfBRI-25	SPRGC	FCVWISV	NG	RRVRRCW	GSGC	SPRGCFCVWISVNGRRVRRCWGSGC	Annelida	5	-0.14
1Nt	RRSKVRI	CS	RGK	NC	VS	RRSKVRICSRGKNCVS	Chordata	6	-0.8875
F2-AH	R	RVCR	NTRR	VCRN	T	RRVCRNTRRVCRNT	Chordata	6	-1.57143
Abarenicin	GY	CFTACARR	NG	VRICYRRC	N	GYCFTACARRNGVRICYRRCN	Annelida	5	-0.404762
Ib-AMP4	QWGRR	CCGW	GPGR	RYCR	RWC	QWGRRCCGWGPGRRYCRRWC	Anthrophyta	6	-1.385
poNvBH	RKGC	KC	KNGF	CV	CR	RKGCKCKNGFCVCR	Mollusca	4	-0.571429
VR3	C	VRVRVR	PG	RVRVRV	C	CVRVRVRpGRVRVRVC	Arthropoda	6	0.075
Z-d14CFR	RG	CRC	NSKSF	CVC	R	RGCRCNSKSFCVCR	Arthropoda	5	-0.421429
Protegrin-1	RGG	RLCYCR	RF	CVCVG	R	RGGRLCYCRRFCVCVGR	Chordata	7	0
Tachyplesin-1	KW	CFRVC	YRGI	CYRRC	R	KWCFRVCYRGICYRRCR	Arthropoda	7	-0.517647
Thanatin	GSKKPIVPII	YCN	RRTG	KCQ	RM	GSKKPIVPIIYCNRRTGKCQRM	Arthropoda	6	-0.654545
Gomesin		CRRLCY	KQ	RCTYC	RGR	CRRLCYKQRCTYCRGR	Arthropoda	6	-1.2375
Lactoferricin B	FKCRRW	QWR	MKKLGAP	SIT	CVRRAF	FKCRRWQWRMKKLGAPSITCVRRAF	Chordata	6	-0.576
Tigerinin-1	F	CT	MIPIP	RC	Y	FCTMIPIPRCY	Chordata	2	0.818182
Androctonin	RSVCR	QIKI	CRRRGGC	YYKC	TNRPY	RSVCRQIKICRRRGGCYYKCTNRPY	Arthropoda	8	-1.056
Ranacyclin T	GALRGC	W	TKSYPPK	P	CK	GALRGCWTKSYPPKPCK	Chordata	4	-0.876471
θ-defensin-1	G	FCRCLCR	RG	VCRCICT	R	GFCRCLCRRGVCRCICTR	Chordata	5	0.35
Arenicin-1	R	WCVYAYVRVR	RG	VLVRYRRCW		RWCVYAYVRVRRGVLVRYRRCW	Annelida	6	-0.272727
Hepcidin-25	GC	RFC	CNCCPNMSGC	GVC	CRF	GCRFCCNCCPNMSGCGVCCRF	Chordata	2	0.57619
